# Supplementary material for: Effects of Anticancer Agent P-bi-TAT on Gene Expression Link the Integrin Thyroid Hormone Receptor to Expression of Stemness and Energy Metabolism Genes in Cancer Cells
Source: Metabolites. 2022 Apr 4;12(4):325. doi: 10.3390/metabo12040325 (PMC9029602; doi:10.3390/metabo12040325)
Supplement: Supplementary file 1 [file metabolites-12-00325-s001.zip]

Archive with 6 entries (6 files):
- Supp Summary S1. P_bi_TAT effects on the genetic base of the life support infrastructure of Glioblasoma Multiforme.pdf
- Supp Summary S2. P_bi_TAT effects on gene expression.pdf
- Supp Summary S3. P_bi_TAT Cancer Survival Pathways.pdf
- Supplemental Table S1. GBM PancCa common pathways.xlsx
- Supplemental Table S2. 34 Glioma survival genes.xlsx
- Supplemental Table S3. P_bi_TAT Stemness.xlsx
